# Supplementary material for: Long-term relative survival in uveal melanoma: a systematic review and meta-analysis
Source: Commun Med (Lond). 2022 Mar 1;2:18. doi: 10.1038/s43856-022-00082-y (PMC9053233; doi:10.1038/s43856-022-00082-y)
Supplement: Supplementary file 2 — Supplementary Data 1 [file 43856_2022_82_MOESM2_ESM.xlsx]

## Sheet: Blad1
Figure 2. Relative survival rates at five-year intervals between five and 30 years after uveal melanoma diagnosis in a random-effects inverse-variance model
Study	Effect Estimate	SE	95 % CI lower	95 % CI upper	Weight	Q	I²(Q)	Tau²	Z
Relative survival
5-year	0.747775		0.696531	0.79902	100	241.094	96.6818	0.00577101	28.6004
Kujala 2003	0.63	0.015	0.600601	0.659399	11.4009
Isager 2006	0.67	0.018	0.634721	0.705279	11.2157
Burr 2007	0.72	0.013	0.69452	0.74548	11.5083
Virgili 2008	0.64	0.026	0.589041	0.690959	10.6033
Caminal 2012	0.9	0.03	0.841201	0.958799	10.2473
Chew 2015	0.81	0.028	0.755121	0.864879	10.4286
Baily 2019	0.77	0.015	0.740601	0.799399	11.4009
Stålhammar 2020	0.79	0.015	0.760601	0.819399	11.4009
Radivoyevitch 2021	0.81	0.005	0.8002	0.8198	11.7943
10-year	0.64872		0.579502	0.717939	100	71.7999	94.429	0.0056905	18.3689
Kujala 2003	0.57	0.018	0.534721	0.605279	20.7371
Isager 2006	0.56	0.023	0.514921	0.605079	20.0536
Burr 2007
Virgili 2008
Caminal 2012
Chew 2015	0.71	0.038	0.635521	0.784479	17.4817
Baily 2019
Stålhammar 2020	0.71	0.023	0.664921	0.755079	20.0536
Radivoyevitch 2021	0.7	0.008	0.68432	0.71568	21.674
15-year	0.590262		0.522926	0.657597	100	38.8168	92.2714	0.00423216	17.181
Kujala 2003	0.54	0.02	0.500801	0.579199	25.4806
Isager 2006	0.52	0.026	0.469041	0.570959	24.0478
Burr 2007
Virgili 2008
Caminal 2012
Chew 2015
Baily 2019
Stålhammar 2020	0.66	0.03	0.601201	0.718799	22.9982
Radivoyevitch 2021	0.64	0.008	0.62432	0.65568	27.4734
20-year	0.575645		0.498781	0.652509	100	12.9464	84.5517	0.00373457	14.6784
Kujala 2003	0.5	0.026	0.449041	0.550959	34.8703
Isager 2006
Burr 2007
Virgili 2008
Caminal 2012
Chew 2015
Baily 2019
Stålhammar 2020	0.64	0.046	0.549842	0.730158	26.2877
Radivoyevitch 2021	0.6	0.015	0.570601	0.629399	38.8421
25-year	0.627228		0.568521	0.685935	100	3.84389	47.9693	0.00130606	20.9404
Kujala 2003	0.62	0.038	0.545521	0.694479	32.6242
Isager 2006
Burr 2007
Virgili 2008
Caminal 2012
Chew 2015
Baily 2019
Stålhammar 2020	0.74	0.069	0.604762	0.875238	14.7878
Radivoyevitch 2021	0.6	0.02	0.560801	0.639199	52.5881
30-year	0.740987		0.562068	0.919906	100	14.2005	85.916	0.0192649	8.11712
Kujala 2003	0.82	0.053	0.716122	0.923878	37.7518
Isager 2006
Burr 2007
Virgili 2008
Caminal 2012
Chew 2015
Baily 2019
Stålhammar 2020	0.86	0.145	0.575805	1.14419	20.6834
Radivoyevitch 2021	0.61	0.028	0.555121	0.664879	41.5648
SE, standard error. CI, confidence interval
