# Supplementary material for: Long-term relative survival in uveal melanoma: a systematic review and meta-analysis
Source: Commun Med (Lond). 2022 Mar 1;2:18. doi: 10.1038/s43856-022-00082-y (PMC9053233; doi:10.1038/s43856-022-00082-y)
Supplement: Supplementary file 3 — Supplementary Data 2 [file 43856_2022_82_MOESM3_ESM.xlsx]

## Sheet: Figure 3a
Figure 3a. Reported relative survival rates
	Relative survival rates, %
Study	0 years	5 years	10 years	15 years	20 years	25 years	30 years
Kujala, 2003	100	63	57	54	50	62	82
Isager, 2006	100	67	56	52
Burr, 2007	100	72
Virgili, 2008	100	64
Caminal, 2012	100	90
Chew, 2015	100	81	71
Baily, 2019	100	77
Stålhammar, 2020	100	79	71	66	64	74	86
Radivoyevitch, 2021	100	81	70	64	60	60	61

## Sheet: Figure 3b
Figure 3b. Uveal melanoma relative survival rates based on meta-analysis in a random-effects inverse-variance model
Study	Effect Estimate	SE	95 % CI lower	95 % CI upper	Weight	Q	I²(Q)	Tau²	Z
Relative survival
5-year	0.747775		0.696531	0.79902	100	241.094	96.6818	0.00577101	28.6004
Kujala 2003	0.63	0.015	0.600601	0.659399	11.4009
Isager 2006	0.67	0.018	0.634721	0.705279	11.2157
Burr 2007	0.72	0.013	0.69452	0.74548	11.5083
Virgili 2008	0.64	0.026	0.589041	0.690959	10.6033
Caminal 2012	0.9	0.03	0.841201	0.958799	10.2473
Chew 2015	0.81	0.028	0.755121	0.864879	10.4286
Baily 2019	0.77	0.015	0.740601	0.799399	11.4009
Stålhammar 2020	0.79	0.015	0.760601	0.819399	11.4009
Radivoyevitch 2021	0.81	0.005	0.8002	0.8198	11.7943
10-year	0.64872		0.579502	0.717939	100	71.7999	94.429	0.0056905	18.3689
Kujala 2003	0.57	0.018	0.534721	0.605279	20.7371
Isager 2006	0.56	0.023	0.514921	0.605079	20.0536
Burr 2007
Virgili 2008
Caminal 2012
Chew 2015	0.71	0.038	0.635521	0.784479	17.4817
Baily 2019
Stålhammar 2020	0.71	0.023	0.664921	0.755079	20.0536
Radivoyevitch 2021	0.7	0.008	0.68432	0.71568	21.674
15-year	0.590262		0.522926	0.657597	100	38.8168	92.2714	0.00423216	17.181
Kujala 2003	0.54	0.02	0.500801	0.579199	25.4806
Isager 2006	0.52	0.026	0.469041	0.570959	24.0478
Burr 2007
Virgili 2008
Caminal 2012
Chew 2015
Baily 2019
Stålhammar 2020	0.66	0.03	0.601201	0.718799	22.9982
Radivoyevitch 2021	0.64	0.008	0.62432	0.65568	27.4734
20-year	0.575645		0.498781	0.652509	100	12.9464	84.5517	0.00373457	14.6784
Kujala 2003	0.5	0.026	0.449041	0.550959	34.8703
Isager 2006
Burr 2007
Virgili 2008
Caminal 2012
Chew 2015
Baily 2019
Stålhammar 2020	0.64	0.046	0.549842	0.730158	26.2877
Radivoyevitch 2021	0.6	0.015	0.570601	0.629399	38.8421
25-year	0.627228		0.568521	0.685935	100	3.84389	47.9693	0.00130606	20.9404
Kujala 2003	0.62	0.038	0.545521	0.694479	32.6242
Isager 2006
Burr 2007
Virgili 2008
Caminal 2012
Chew 2015
Baily 2019
Stålhammar 2020	0.74	0.069	0.604762	0.875238	14.7878
Radivoyevitch 2021	0.6	0.02	0.560801	0.639199	52.5881
30-year	0.740987		0.562068	0.919906	100	14.2005	85.916	0.0192649	8.11712
Kujala 2003	0.82	0.053	0.716122	0.923878	37.7518
Isager 2006
Burr 2007
Virgili 2008
Caminal 2012
Chew 2015
Baily 2019
Stålhammar 2020	0.86	0.145	0.575805	1.14419	20.6834
Radivoyevitch 2021	0.61	0.028	0.555121	0.664879	41.5648
SE, standard error. CI, confidence interval

## Sheet: Figure 3c
Figure 3c. Uveal melanoma relative survival rates based on meta-analysis in a weighted averages model
		5 years after diagnosis				10 years after diagnosis				15 years after diagnosis				20 years after diagnosis				25 years after diagnosis				30 years after diagnosis
Study	Study n=	Dead, n=	Deaths*sample	Weight	Weight*dead/sample	Dead, n=	Deaths*sample	Weight	Weight*dead/sample	Dead, n=	Deaths*sample	Weight	Weight*dead/sample	Dead, n=	Deaths*sample	Weight	Weight*dead/sample	Dead, n=	Deaths*sample	Weight	Weight*dead/sample	Dead, n=	Deaths*sample	Weight	Weight*dead/sample
Kujala 2003	289	106.93	30902.8	0.00118274	0.000437614	124.27	35914	0.00098423	0.000423219	132.94	38419.7	0.000882839	0.000406106	144.5	41760.5	0.00091151	0.000455755	109.82	31738	0.000693593	0.000263565	52.02	15033.8	0.000337482	6.07468e-05
Isager 2006	2178	718.74	1.56542e+06	0.0599131	0.0197713	958.32	2.08722e+06	0.0572006	0.0251683	1045.44	2.27697e+06	0.0523221	0.0251146
Burr 2007	2876	805.28	2.31599e+06	0.0886396	0.0248191
Virgili 2008	1081	389.16	420682	0.0161007	0.00579626
Caminal 2012	155	15.5	2402.5	9.19507e-05	9.19507e-06
Chew 2015	308	58.52	18024.2	0.000689838	0.000131069	89.32	27510.6	0.000753932	0.00021864
Baily 2019	253	58.19	14722.1	0.000563457	0.000129595
Stålhammar 2020	677	142.17	96249.1	0.00368374	0.000773584	196.33	132915	0.00364257	0.00105635	230.18	155832	0.00358083	0.00121748	243.72	164998	0.00360144	0.00129652	176.02	119166	0.00260421	0.000677095	94.78	64166.1	0.00144042	0.000201658
Radivoyevitch 2021	10678	2028.82	2.16637e+07	0.829135	0.157536	3203.4	3.42059e+07	0.937419	0.281226	3844.08	4.10471e+07	0.943214	0.339557	4271.2	4.56079e+07	0.995487	0.398195	4271.2	4.56079e+07	0.996702	0.398681	4164.42	4.44677e+07	0.998222	0.389307
	Sum dead	4323.31	2.61281e+07	1		4571.64	3.64895e+07	1		5252.64	4.35183e+07	1		4659.42	4.58146e+07	1		4557.04	4.57588e+07	1		4311.22	4.45469e+07	1
				Weighted average mortality:	0.209403			Weighted average mortality:	0.308092			Weighted average mortality:	0.366295			Weighted average mortality:	0.399947			Weighted average mortality:	0.399622			Weighted average mortality:	0.389569
				SD weighted average	0.0512184			SD weighted average	0.123226			SD weighted average	0.165719			SD weighted average	0.229392			SD weighted average	0.229907			SD weighted average	0.224691
				95 % CI upper limit	0.259597			95 % CI upper limit	0.428853			95 % CI upper limit	0.5287			95 % CI upper limit	0.624752			95 % CI upper limit	0.62493			95 % CI upper limit	0.609766
				95 % CI lower limit	0.159209			95 % CI lower limit	0.187331			95 % CI lower limit	0.203891			95 % CI lower limit	0.175143			95 % CI lower limit	0.174313			95 % CI lower limit	0.169372
				Relative survival	0.790597			Relative survival	0.691908			Relative survival	0.633705			Relative survival	0.600053			Relative survival	0.600378			Relative survival	0.610431
				95 % CI upper limit	0.816206			95 % CI upper limit	0.753521			95 % CI upper limit	0.716564			95 % CI upper limit	0.714749			95 % CI upper limit	0.715332			95 % CI upper limit	0.722776
				95 % CI lower limit	0.764987			95 % CI lower limit	0.630295			95 % CI lower limit	0.550845			95 % CI lower limit	0.485357			95 % CI lower limit	0.485425			95 % CI lower limit	0.498086
				Random effects model, relative survival %	0.75			Random effects model, relative survival %	0.65			Random effects model, relative survival %	0.59			Random effects model, relative survival %	0.58			Random effects model, relative survival %	0.63			Random effects model, relative survival %	0.74
				Difference two models, percentage points	-0.0405967			Difference two models, percentage points	-0.0419079			Difference two models, percentage points	-0.0437047			Difference two models, percentage points	-0.0200529			Difference two models, percentage points	0.0296215			Difference two models, percentage points	0.129569
SD, standard deviation. CI, confidence interval

## Sheet: Figure 3d
Figure 3d. Meta-analysis of relative survival rates, combined estimate based on random-effects and weighted average models
Year after diagnosis	0	1	2	3	4	5	6	7	8	9	10	11	12	13	14	15	16	17	18	19	20	21	22	23	24	25	26	27	28	29	30
Combined estimate, relative survival %	100	94.518	90.029	85.902	82.125	78.686	75.573	72.774	70.277	68.07	66.141	64.478	63.069	61.902	60.965	60.246	59.733	59.414	59.277	59.31	59.501	59.838	60.309	60.902	61.605	62.406	63.293	64.254	65.277	66.35	67.461
95 % CI upper	100	95.318	91.429	88.002	85.025	82.606	79.493	76.694	74.197	71.99	70.061	68.398	66.989	65.822	64.885	64.166	63.653	63.334	63.197	63.23	63.421	63.758	64.229	64.822	65.525	66.326	67.293	69.254	72.277	74.35	80.201
95 % CI lower	100	93.718	88.629	83.802	79.225	74.766	71.653	68.854	66.357	64.15	62.221	60.558	59.149	57.982	57.045	56.326	55.813	55.494	55.357	55.39	55.581	55.918	56.389	56.982	57.685	58.486	59.293	59.254	58.277	58.35	54.721
CI, confidence interval
